# Supplementary material for: Enhancing Vascular Health and Lowering Blood Pressure in Spontaneously Hypertensive Rats through Syrah Grape (Vitis vinifera) Pomace: The Role of Phenolic Compounds
Source: Nutrients. 2024 Jul 18;16(14):2312. doi: 10.3390/nu16142312 (PMC11279649; doi:10.3390/nu16142312)
Supplement: Supplementary file 1 [file nutrients-16-02312-s001.zip]

Archive with 1 entries (1 files):
- nutrients-3005296-supplementary.pdf
